# Supplementary material for: Comparison of Safety and Effectiveness Between Direct Oral Anticoagulants and Vitamin K Antagonists in Dementia Patients with Atrial Fibrillation: A Systematic Review and Meta-Analysis
Source: J Clin Med. 2025 Aug 14;14(16):5758. doi: 10.3390/jcm14165758 (PMC12386684; doi:10.3390/jcm14165758)
Supplement: Supplementary file 1 [file jcm-14-05758-s001.zip]

Archive with 1 entries (1 files):
- jcm-3791651-supplementary.pdf
